# Supplementary material for: A phylogenomic study of Steganinae fruit flies (Diptera: Drosophilidae): strong gene tree heterogeneity and evidence for monophyly
Source: BMC Evol Biol. 2020 Nov 2;20:141. doi: 10.1186/s12862-020-01703-7 (PMC7607883; doi:10.1186/s12862-020-01703-7)
Supplement: Supplementary file 13 — Additional file 13: supermatrix2.txt: awk script that concatenates alignments in MEGA format, preparing the data for a supermatrix analysis. [file 12862_2020_1703_MOESM13_ESM.txt]

#! /usr/bin/awk -f  
#supermatrix2.awk   based on supermatrix.awk   Bernardo   1mar2018    v.  26mar2018 11AM
#concatenate alignments in MEGA format, to prepare the data file for supermatrix analysis
#new in v2: v2 is desiged for phylogenomics work (eg, 1000 genes of the Steganinae phulogeny project). 1) gene_list may come from a file; 2) fasta format, instead of MEGA 
#usage:  see function usage

#meaning of paramenters / files:
#gene_list : name of the genes
# not implemented yet: 
#grupo_externo2.txt: file with the name of the species Format:
#		procnemis       Chy_procnemis
#		[^a]rufithorax  Chy_rufithorax
#		C[hy]*_sp\.*1   Chy_sp1
#		C[hy]*_T1       Chy_T1
#		T21X1   Chy_T21X1


function check_sequence_size(dummy){
for (gn in gene_array_selected){
		flag_first_species=1 
		for (sp in species_array){
		    if (flag_first_species==1){size_first_species=length(sequence_array[sp,gn]) ; first_sp=sp ; flag_first_species=0}
			else{}
			if (length(sequence_array[sp,gn]) != size_first_species){print "ERROR: two sequences of the same gene have different sizes. \n Offending  sequences: " gn,first_sp,size_first_species,sp,length(sequence_array[sp,gn]) ; flag_exit =1; exit} 
			}
		}
}


function taxa_file_temporary(dummy){    # I dumped this code here
	flag_match_name=0; 
	for (sp in species_array){  		#print "teste " name     
    		if ($0 ~ sp){
				sequence_defline=$0
				if (seq_num==0){old_sequence_defline = $0}
				flag_match_name ++ ; curr_species = sp; species_occurrence[sp] ++
				if (species_occurrence[sp] > 1){print "ERROR ! " sp " occurs twice in file "  FILENAME}
				}
        	}
	if (flag_match_name==0){print "Warning: sequence"$0" in file " FILENAME " does not match any taxa in file " taxa_file }
	if (flag_match_name >1){print "ERROR: sequence " $0" in file " FILENAME " match more than one taxa in file " taxa_file}	
}


function fill_empty_sequences(dummy){
for(gn in gene_array_selected){
    missing_data = ""
    max_size[gn]=0
    for(sp in species_array){                                   #gets the size of the gene
        if (size[sp,gn] > max_size[gn]){max_size[gn] = size[sp,gn] }
        }
    for (i = 1; i <= max_size[gn]; i++){missing_data = missing_data "-"}  #generates the empty sequence
    for (sp in species_array){                                   #fill missing data  with gaps
        if (size[sp,gn] == 0){ sequence_array[sp,gn] = missing_data}
        }
    }
 }


function identify_all_missing(dummy){
for(sp in species_array){
	size_total=0
	for (gn in gene_array_selected){
		size_total = size_total + size[sp,gn]
		}
	#if (size_total==0){for (gn in gene_array_selected){	delete sequence_array[sp,gn]}}
	size_total_array[sp] = size_total
	}
}

function store_sequence(sp,gn){	
    if (sequence_array[sp,gn] != ""){print "ERROR: two sequences for the same gene and species. \n Offending  sequence: " sp,gn ; flag_exit=1; exit}
	sequence_array[curr_species, curr_gene] = sequence
	size[curr_species, curr_gene] = length(sequence)
	defline_array[curr_species, curr_gene] = sequence_defline
	curr_species = "noname"
	sequence=""
	#print "sequence stored", curr_species, curr_gene; print sequence_array[curr_species, curr_gene]
}


function print_concatenated_data_backup(dummy){            #this version works, but does not fold sequence in 80 char lines
print "#" species_array[sp] >> output_filename
for (gn in gene_array_selected){ 
	#print sp,gn
	printf ("%s", sequence_array[sp,gn]) >> output_filename
	}
print "" >> output_filename
}

function print_concatenated_data_no_fold(sp){           
	print ">" sp "   concatenated " num_genes_selected " genes"  >> output_filename
	for (gn in gene_array_selected){ printf("%s",sequence_array[sp,gn]) >> output_filename }
	print "" >> output_filename
}


function print_concatenated_data(sp){            #copied from http://vgoenka.tripod.com/unixscripts/fold.awk.txt
	print ">" sp "   concatenated " num_genes_selected " genes"  >> output_filename
	for (gn in gene_array_selected){
		 line = sequence_array[sp,gn]
		 do {
			print substr(line, 0, width) >> output_filename
			#line = " " substr(line, width+1)
			line = substr(line, width+1)    #checar se induz erro
			}
		 while (length(line) > 1)
		 }
	print "" >> output_filename
}


function usage(dummy){
	print "usage:"
print "supermatrix2.awk *.fasta [can be a single multifasta file with all gnes and species, or one multifasta for each gene. Fasta fles should had been aligned before] \n \
supermatrix2.awk  defline_type=\42species_gene\42   *.fasta \n  \
if gene_list and gene_list_file are not specified , the program will use and concatenate  fasta sequences of all genes in the input files \n \
defline_type=\42species_gene\42 [default] \42species gene\42   \42gene_species\42    \42gene species\42  \n \
width=60   Sequence data fold to 60 char width.  width=0 no fold at all [default]"
flag_exit=1; exit
}


BEGIN{OFS="\t"; file_processed=0; num_species=0; sequence=""; curr_species="noname" ; tot_num_genes=0 ; num_genes_selected=0; sequence_defline="NA" ; seq_num =0
	for (i = 0; i < ARGC; i++){
	    if (ARGV[i] ~ /\.fasta/)  		{system("dos2unix -k" ARGV[i])}    #ensures that input fasta files are in UNIX format ; -k keeps the time stamp.
		if (ARGV[i] ~ /gene_list=/)     {num_genes_selected=split(gene_list, temp_array) #gene_array_selected[JYa]=0
										 for (i in temp_array){gene=temp_array[i]; gene_array_selected[gene]=0}
										 } 											
	    if (ARGV[i] ~ /gene_list_file=/){gene_list_file_name=gensub(/.+=/,"","g",ARGV[i])
										 while ((getline line2 < gene_list_file_name) > 0){   #gene_list_file format: one gene per line							
												num_genes_selected ++
												gene_array_selected[line2]=0
												#print num_genes_selected , line2
												}
										 }																
	    if (ARGV[i] ~ /taxa_file=/)     {taxa_file_name=gensub(/.+=/,"","g",ARGV[i])
										 while ((getline line < taxa_file_name) > 0){   #taxa_file format: altera  Scd_altera							
												num_species ++
												split(line, temp)    
												if (temp[2]==""){temp[2] = temp[1]}
												species_array[temp[1]]=temp[2]
												}
										close(taxa_file)
										for (sp in species_array){for(gn in gene_array_selected){ sequence_array[sp,gn]="null" ; size[sp,gn]=0  }}											
										}
	}
	if (ARGC==1){usage(dummy); exit }  
	# if ( ( (gene_list_file=="") + (gene_list=="") ) !=1 ){ print "must specify either gene_list_file or gene_list " ; usage(dummy); exit }	
}

(NR==1){ 
	if (defline_type=="") {defline_type="species_gene"}
	if (width==""){width=0}
	} 
 
(FNR==1){file_processed ++ 	}		#new file 
	
($0 ~ /^>/ ) {                   #this line has the sequence defline (name of species and gene are mandatory)
	if ( seq_num > 0){store_sequence(curr_species,curr_gene)}
	curr_species="noname" ; curr_gene="nogene"
	flag_defline_problem=0   #should become 2 if defline was correcly split in two: gene and species
	defline_full=substr($0,2) ;  defline_word1=substr($1,2) ; defline_word2=$2  #removes ">"
	if (defline_type=="species_gene"){ flag_defline_problem=split(defline_word1,a,"_") ; curr_species=a[1] ; curr_gene=a[2]}
    if (defline_type=="gene_species"){ flag_defline_problem=split(defline_word1,a,"_") ; curr_species=a[2] ; curr_gene=a[1]}
	if (defline_type=="species gene"){ flag_defline_problem=2; curr_species=defline_word1 ; curr_gene=defline_word2}
    if (defline_type=="gene species"){ flag_defline_problem=2; curr_species=defline_word2 ; curr_gene=defline_word1}
    if (flag_defline_problem!=2){ print "problem parsing defline: " $1 "\n defline type was set to " defline_type ; flag_exit=1; exit }
	gene_array_all[curr_gene] ++  
	if (curr_gene in gene_array_selected){gene_array_selected[curr_gene] ++} 
	species_array[curr_species] ++ 
    seq_num ++	

	}

($0 ~ /^[-A-Z?a-z]/ ){      	 	#these lines have the sequence (lines starting with - A-Z ? a-z)
	sequence = sequence $0 
	#print sequence "#"
	#if ( sequence_array["mojavensis","kl3"] != "null"){print "AQUI5 " curr_species , curr_gene , FILENAME, FNR}
	}

END{
if (flag_exit){exit}
store_sequence(dummy)       #stores the last sequence of the last file
for (gn in gene_array_all){tot_num_genes ++}
if (num_genes_selected==0){
  #print "estou no END, copiando o gene_array_selected"
		num_genes_selected = tot_num_genes
		for (i in gene_array_all){gene_array_selected[i] = gene_array_all[i]}
		}

check_sequence_size(dummy)  #all sequences from the same gene must have the same size (these are aligned sequences!)

for(sp in species_array){num_genes[sp] = 0 ; num_species ++}
for(sp in species_array){ 		#num_genes[sp] contains the number of genes for each species
	for (gn in gene_array_selected){num_genes[sp] = num_genes[sp] + ( size[sp,gn]> 0) }
	#print species_array[sp] , num_genes[sp]
	}

fill_empty_sequences(dummy)
identify_all_missing(dummy)
output_filename = "concatenated.fasta"  ; printf("%s","") > output_filename

#below selects which species will be included in the concatenated file, based on the amount of data 
# min_num_genes = 2
# for(sp in species_array){if (num_genes[sp] >= min_num_genes){print_concatenated_data(dummy)	} }

print "number of fasta files: " file_processed  "    genes found: " tot_num_genes "    genes selected: " num_genes_selected  "    species found: " num_species
for(sp in species_array){
	size_product=1 
	for (gn in gene_array_selected){size_product = size_product * size[sp,gn] }
	if ((size_product > 0)&& (width!=0)){print_concatenated_data(sp)}
	if ((size_product > 0)&& (width==0)){print_concatenated_data_no_fold(sp)}
	}
#below only prints species with seq data for all genes
if (num_genes_selected <= 20){
	#next lines print a table showing the number of sites per  genes and species
	printf("\n%15s", "species")     
	for (gn in gene_array_selected){printf ("%15s  " , gn)}
	print "\n"
	for(sp in species_array){
		if (size_total_array[sp] > 0){
			printf ("%15s", sp)
			for (gn in gene_array_selected){
				#gensub(regexp, replacement, how [, target]) #
				size_real = length ( gensub(/[-\? \t]/, "" , "g" , sequence_array[sp,gn] ) )
				printf ("%15s  " , size_real )
				}
			print ""
		}
	}			
}


#below  prints the coordinates of each gene in the concatenated fasta file
print "\nCoordinates in the concatenated fasta file " output_filename "\ngene" , " ", "start" , "end "
start_gene=1 ;  end_gene = 0
for (gn in gene_array_selected){
    end_gene = end_gene + max_size[gn]
    print gn  , start_gene , end_gene
    start_gene = end_gene + 1
    }
print "\n"

}

#Dynamic regex
#BEGIN { digits_regexp = "[[:digit:]]+" }
 #    $0 ~ digits_regexp    { print }
